# Supplementary material for: SARS-CoV-2 RNAemia and Disease Severity in COVID-19 Patients
Source: Viruses. 2023 Jul 16;15(7):1560. doi: 10.3390/v15071560 (PMC10386401; doi:10.3390/v15071560)
Supplement: Supplementary file 1 [file viruses-15-01560-s001.zip]

Archive with 1 entries (1 files):
- viruses-2498155-supplementary.pdf
